# Supplementary material for: One-Year Mortality After Percutaneous Endoscopic Gastrostomy: The Prognostic Role of Nutritional Biomarkers and Care Settings
Source: Nutrients. 2025 Mar 5;17(5):904. doi: 10.3390/nu17050904 (PMC11901879; doi:10.3390/nu17050904)
Supplement: Supplementary file 1 [file nutrients-17-00904-s001.zip]

Archive with 1 entries (1 files):
- nutrients-3491873-supplementary.pdf
